# Supplementary material for: Preliminary Evaluation of Plasma circ_0009910, circ_0027478, and miR-1236-3p as Diagnostic and Prognostic Biomarkers in Hepatocellular Carcinoma
Source: Int J Mol Sci. 2025 May 19;26(10):4842. doi: 10.3390/ijms26104842 (PMC12111893; doi:10.3390/ijms26104842)
Supplement: Supplementary file 1 [file ijms-26-04842-s001.zip]

Archive with 1 entries (1 files):
- ijms-3609033-supplementary.pdf
